# Supplementary material for: Carya luodianensis (Juglandaceae), a New Species From Guizhou Province, Southern China, Revealed by Morphological and Plastid Evidence
Source: Ecol Evol. 2026 Mar 10;16(3):e73047. doi: 10.1002/ece3.73047 (PMC12975332; doi:10.1002/ece3.73047)
Supplement: Supplementary file 1 — Table S1: Effective number of codons (ENC) and GC content in Carya luodianensis plastome. Table S2: Relative synonymous codon usage (RSCU) of Carya luodianensis plastome. [file ECE3-16-e73047-s001.xlsx]

## Sheet: Table S1
Table S1 Effective Number of Codons (ENC) and GC content in Carya luodianensis plastome
Genes	codon No.	GC1	GC2	GC3	GC_all	ENC	GC3s
psbA	354	49.44	43.5	32.77	41.9	39.73	32.9
matK	506	38.74	31.82	28.06	32.87	49.25	28.4
atpA	508	55.31	39.76	24.41	39.83	46.08	24.5
atpF	185	45.41	31.89	31.35	36.22	50.5	30.4
atpI	248	48.79	36.69	23.39	36.29	44.04	23.4
rps2	237	42.62	40.93	27.43	36.99	46.76	27.3
rpoC2	1400	46.07	36.21	27.36	36.55	46.68	27.3
rpoC1	686	51.17	37.32	28.72	39.07	47.9	29
rpoB	1063	49.86	38.01	26.62	38.16	46.12	26.7
psbD	354	52.26	43.22	31.92	42.47	46.42	31.8
psbC	488	53.89	45.49	32.38	43.92	44.49	32.4
rps14	101	43.56	47.52	30.69	40.59	34.54	30.1
psaB	735	48.84	42.86	29.8	40.5	46.36	30.1
psaA	751	51.93	43.54	31.56	42.34	47.36	31.6
ycf3	169	46.15	38.46	32.54	39.05	54.23	32.1
rps4	202	50.99	37.62	25.74	38.12	48.51	25.6
ndhJ	159	50.94	37.74	28.93	39.2	40.19	28.8
ndhK	227	45.37	44.93	26.43	38.91	49.67	26.4
ndhC	121	47.11	33.88	25.62	35.54	44.94	25.2
atpE	134	47.76	39.55	30.6	39.3	44.13	31.2
atpB	492	56.5	42.68	27.64	42.28	44.7	28.1
rbcL	483	57.97	43.89	29.19	43.69	45.53	29.3
accD	499	41.48	34.27	28.66	34.8	47.93	28.4
ycf4	185	43.24	41.08	32.43	38.92	47.61	32.6
cemA	231	38.1	28.14	32.9	33.04	43.01	32.9
petA	322	52.8	36.02	31.37	40.06	49.67	30.5
rps18	102	37.25	40.2	25.49	34.31	37.66	25.3
rpl20	118	33.9	41.53	22.88	32.77	37.76	23.6
rps12	124	52.42	47.58	31.45	43.82	46.87	31.9
clpP1	197	58.38	37.56	28.93	41.62	47.71	28.8
psbB	509	54.62	46.37	28.49	43.16	42.81	28.7
petB	216	49.54	41.67	29.17	40.12	40.86	28.8
petD	161	50.93	39.13	22.98	37.68	34.83	23.3
rpoA	329	45.9	32.22	24.32	34.14	46.32	23.8
rps11	139	51.8	56.83	26.62	45.08	43.35	27.3
rps8	135	40.74	40	29.63	36.79	43.81	29.4
rpl14	123	53.66	37.4	22.76	37.94	44.46	23.5
rpl16	136	50	53.68	27.21	43.63	43.55	28.2
rps3	220	49.09	34.09	21.36	34.85	42.38	21.5
rpl2	275	51.27	48	31.64	43.64	51.52	32.3
ycf2	2282	41.54	34.36	36.55	37.48	51.22	36.6
ndhB	513	41.33	38.6	31.77	37.23	47.14	32
rps7	156	52.56	44.87	25.64	41.03	45.06	26.3
ycf1	1886	35.15	26.88	24.5	28.84	45.9	24.8
ndhH	394	50.51	36.04	26.9	37.82	46.38	27.4
ndhA	364	43.68	38.46	21.7	34.62	42.75	21.9
ndhI	168	41.07	37.5	20.24	32.94	40.16	19.8
ndhG	177	43.5	33.9	28.81	35.4	44.54	29.1
ndhE	102	41.18	33.33	21.57	32.03	46.69	21
ccsA	319	33.86	37.3	26.02	32.39	44.47	25.4
ndhF	744	35.35	34.54	23.12	31	41.31	23.2
All	20729	45.94	37.6	28.57	37.37	47.14	28.6

## Sheet: Table S2
Table S2 Relative Synonymous Codon Usage (RSCU) of Carya luodianensis plastome
AminoAcid	Symbol	Codon	No.	RSCU
*	Ter	UAA	29	1.7059
*	Ter	UAG	13	0.7647
*	Ter	UGA	9	0.5294
A	Ala	GCA	321	1.1234
A	Ala	GCC	163	0.5704
A	Ala	GCG	127	0.4444
A	Ala	GCU	532	1.8618
C	Cys	UGC	62	0.5299
C	Cys	UGU	172	1.4701
D	Asp	GAC	162	0.3834
D	Asp	GAU	683	1.6166
E	Glu	GAA	855	1.5282
E	Glu	GAG	264	0.4718
F	Phe	UUC	380	0.6702
F	Phe	UUU	754	1.3298
G	Gly	GGA	568	1.5955
G	Gly	GGC	152	0.427
G	Gly	GGG	220	0.618
G	Gly	GGU	484	1.3596
H	His	CAC	107	0.4271
H	His	CAU	394	1.5729
I	Ile	AUA	598	0.9635
I	Ile	AUC	341	0.5494
I	Ile	AUU	923	1.4871
K	Lys	AAA	846	1.5354
K	Lys	AAG	256	0.4646
L	Leu	CUA	292	0.8015
L	Leu	CUC	133	0.3651
L	Leu	CUG	132	0.3623
L	Leu	CUU	467	1.2818
L	Leu	UUA	724	1.9872
L	Leu	UUG	438	1.2022
M	Met	AUG	453	1
N	Asn	AAC	229	0.453
N	Asn	AAU	782	1.547
P	Pro	CCA	241	1.1196
P	Pro	CCC	170	0.7898
P	Pro	CCG	116	0.5389
P	Pro	CCU	334	1.5517
Q	Gln	CAA	602	1.5739
Q	Gln	CAG	163	0.4261
R	Arg	AGA	380	1.8537
R	Arg	AGG	129	0.6293
R	Arg	CGA	275	1.3415
R	Arg	CGC	85	0.4146
R	Arg	CGG	86	0.4195
R	Arg	CGU	275	1.3415
S	Ser	AGC	98	0.3894
S	Ser	AGU	321	1.2755
S	Ser	UCA	303	1.204
S	Ser	UCC	222	0.8821
S	Ser	UCG	136	0.5404
S	Ser	UCU	430	1.7086
T	Thr	ACA	301	1.1921
T	Thr	ACC	181	0.7168
T	Thr	ACG	105	0.4158
T	Thr	ACU	423	1.6752
V	Val	GUA	443	1.5836
V	Val	GUC	128	0.4576
V	Val	GUG	141	0.504
V	Val	GUU	407	1.4549
W	Trp	UGG	373	1
Y	Tyr	UAC	157	0.3945
Y	Tyr	UAU	639	1.6055
